# Supplementary material for: Estimating the Distribution of Japanese Encephalitis Vectors in Australia Using Ecological Niche Modelling
Source: Trop Med Infect Dis. 2022 Nov 22;7(12):393. doi: 10.3390/tropicalmed7120393 (PMC9782987; doi:10.3390/tropicalmed7120393)
Supplement: Supplementary file 1 [file tropicalmed-07-00393-s001.zip]

Archive with 1 entries (1 files):
- tropicalmed-1944001-Supplementary.pdf
